# Supplementary material for: Osteocytes Exposed to Titanium Particles Inhibit Osteoblastic Cell Differentiation via Connexin 43
Source: Int J Mol Sci. 2023 Jun 29;24(13):10864. doi: 10.3390/ijms241310864 (PMC10342113; doi:10.3390/ijms241310864)
Supplement: Supplementary file 1 [file ijms-24-10864-s001.zip]

Archive with 1 entries (1 files):
- ijms-2412624-supplementary.pdf
